# Supplementary material for: Selective α3β4 Nicotinic Acetylcholine Receptor Ligand as a Potential Tracer for Drug Addiction
Source: Int J Mol Sci. 2023 Feb 10;24(4):3614. doi: 10.3390/ijms24043614 (PMC9959096; doi:10.3390/ijms24043614)
Supplement: Supplementary file 1 [file ijms-24-03614-s001.zip]

Archive with 1 entries (1 files):
- ijms-2047640-supplementary.pdf
